# Supplementary material for: FpFumB Is Required for Basic Biological Processes and Virulence in Fusarium proliferatum by Modulating DNA Repair Through Interaction with FpSae2
Source: Microorganisms. 2025 Jun 19;13(6):1433. doi: 10.3390/microorganisms13061433 (PMC12196060; doi:10.3390/microorganisms13061433)
Supplement: Supplementary file 1 [file microorganisms-13-01433-s001.zip]

Archive with 1 entries (1 files):
- microorganisms-3638142-supplementary.pdf
